# Supplementary material for: Development and Evaluation of Integrated Chrono-Nutrition Weight Reduction Program among Overweight/Obese with Morning and Evening Chronotypes
Source: Int J Environ Res Public Health. 2022 Apr 7;19(8):4469. doi: 10.3390/ijerph19084469 (PMC9029858; doi:10.3390/ijerph19084469)
Supplement: Supplementary file 1 [file ijerph-19-04469-s001.zip]

Archive with 1 entries (1 files):
- ijerph-1607748-supplementary.pdf
